# Supplementary material for: Genetic Variation in the ASTN2 Locus in Cardiovascular, Metabolic and Psychiatric Traits: Evidence for Pleiotropy Rather Than Shared Biology
Source: Genes (Basel). 2021 Jul 31;12(8):1194. doi: 10.3390/genes12081194 (PMC8391428; doi:10.3390/genes12081194)
Supplement: Supplementary file 1 [file genes-12-01194-s001.zip]

Archive with 1 entries (1 files):
- genes-1329113-supplementary.pdf
